# Supplementary material for: Liquid chromatography–tandem mass spectrometry for the simultaneous quantitation of ceftriaxone, metronidazole and hydroxymetronidazole in plasma from seriously ill, severely malnourished children
Source: Wellcome Open Res. 2018 Jan 30;2:43. Originally published 2017 Jun 19. [Version 2] doi: 10.12688/wellcomeopenres.11728.2 (PMC5801568; doi:10.12688/wellcomeopenres.11728.2)
Supplement: Supplementary file 1 [file wellcomeopenres-2-14807-s0000.tgz]

Archive with 1 entries (1 files):
- 49c8de14-0a2e-4ebf-adbd-c39407c6c8aa.pdf
