# Supplementary material for: Liquid chromatography–tandem mass spectrometry for the simultaneous quantitation of ceftriaxone, metronidazole and hydroxymetronidazole in plasma from seriously ill, severely malnourished children
Source: Wellcome Open Res. 2018 Jan 30;2:43. Originally published 2017 Jun 19. [Version 2] doi: 10.12688/wellcomeopenres.11728.2 (PMC5801568; doi:10.12688/wellcomeopenres.11728.2)
Supplement: Supplementary file 3 [file wellcomeopenres-2-14807-s0002.tgz]

Archive with 1 entries (1 files):
- ea95b5ad-0c47-4798-9f2b-0c3957b71235.pdf
